# Supplementary material for: Higher plane of nutrition pre-weaning enhances Holstein calf mammary gland development through alterations in the parenchyma and fat pad transcriptome
Source: BMC Genomics. 2018 Dec 11;19:900. doi: 10.1186/s12864-018-5303-8 (PMC6290502; doi:10.1186/s12864-018-5303-8)
Supplement: Supplementary file 3 — Complete result datasets generated by the DIA analysis. The KEGG pathways are sorted by category and subcategory. Blue bars represent the Impact along the transition period, while red and green bars show the Direction of the Impact (red = upregulation, green = downregulation). (XLSX 60 kb) [file 12864_2018_5303_MOESM3_ESM.xlsx]

## Sheet: PAR
Path ID	CATEGORY	SUB-CATEGORY	PATHWAYS	Impact	-Flux | +Flux
bta01100	1. Metabolism	0.1 Metabolic pathways	Metabolic pathways	15.2926	4.7681
bta00520	1. Metabolism	1.1 Carbohydrate Metabolism	Amino sugar and nucleotide sugar metabolism	10.3338	10.3338
bta00053	1. Metabolism	1.1 Carbohydrate Metabolism	Ascorbate and aldarate metabolism	9.79234	-9.79234
bta00650	1. Metabolism	1.1 Carbohydrate Metabolism	Butanoate metabolism	19.3167	13.2847
bta00020	1. Metabolism	1.1 Carbohydrate Metabolism	Citrate cycle (TCA cycle)	3.79921	-0.0965595
bta00051	1. Metabolism	1.1 Carbohydrate Metabolism	Fructose and mannose metabolism
bta00052	1. Metabolism	1.1 Carbohydrate Metabolism	Galactose metabolism	3.34316	3.34316
bta00010	1. Metabolism	1.1 Carbohydrate Metabolism	Glycolysis / Gluconeogenesis	6.25274	2.91918
bta00630	1. Metabolism	1.1 Carbohydrate Metabolism	Glyoxylate and dicarboxylate metabolism	17.9099	17.9099
bta00562	1. Metabolism	1.1 Carbohydrate Metabolism	Inositol phosphate metabolism	1.60802	-1.60802
bta00040	1. Metabolism	1.1 Carbohydrate Metabolism	Pentose and glucuronate interconversions	23.4448	-4.16926
bta00030	1. Metabolism	1.1 Carbohydrate Metabolism	Pentose phosphate pathway
bta00640	1. Metabolism	1.1 Carbohydrate Metabolism	Propanoate metabolism	20.7318	15.3291
bta00620	1. Metabolism	1.1 Carbohydrate Metabolism	Pyruvate metabolism	9.34483	4.73667
bta00500	1. Metabolism	1.1 Carbohydrate Metabolism	Starch and sucrose metabolism	21.5127	-11.456
bta00524	1. Metabolism	1.10 Biosynthesis of Other Secondary Metabolites	Butirosin and neomycin biosynthesis
bta00232	1. Metabolism	1.10 Biosynthesis of Other Secondary Metabolites	Caffeine metabolism
bta00982	1. Metabolism	1.11 Xenobiotics Biodegradation and Metabolism	Drug metabolism - cytochrome P450	33.1726	-13.4913
bta00983	1. Metabolism	1.11 Xenobiotics Biodegradation and Metabolism	Drug metabolism - other enzymes	23.8847	-12.8701
bta00980	1. Metabolism	1.11 Xenobiotics Biodegradation and Metabolism	Metabolism of xenobiotics by cytochrome P450	34.7175	-10.9359
bta00910	1. Metabolism	1.2 Energy Metabolism	Nitrogen metabolism	47.5113	-33.9417
bta00190	1. Metabolism	1.2 Energy Metabolism	Oxidative phosphorylation	1.7484	-0.395586
bta00920	1. Metabolism	1.2 Energy Metabolism	Sulfur metabolism	51.8759	24.709
bta00592	1. Metabolism	1.3 Lipid Metabolism	alpha-Linolenic acid metabolism	82.3058	61.2445
bta00590	1. Metabolism	1.3 Lipid Metabolism	Arachidonic acid metabolism	43.3483	7.3833
bta01040	1. Metabolism	1.3 Lipid Metabolism	Biosynthesis of unsaturated fatty acids	4.72878	4.72878
bta00565	1. Metabolism	1.3 Lipid Metabolism	Ether lipid metabolism	36.7583	26.9799
bta00061	1. Metabolism	1.3 Lipid Metabolism	Fatty acid biosynthesis	9.60764	9.60764
bta00071	1. Metabolism	1.3 Lipid Metabolism	Fatty acid degradation	12.6823	4.19781
bta00062	1. Metabolism	1.3 Lipid Metabolism	Fatty acid elongation in mitochondria
bta00561	1. Metabolism	1.3 Lipid Metabolism	Glycerolipid metabolism	20.3509	-0.816288
bta00564	1. Metabolism	1.3 Lipid Metabolism	Glycerophospholipid metabolism	24.7675	10.9548
bta00591	1. Metabolism	1.3 Lipid Metabolism	Linoleic acid metabolism	92.683	34.7933
bta00120	1. Metabolism	1.3 Lipid Metabolism	Primary bile acid biosynthesis	17.9871	0.706802
bta00600	1. Metabolism	1.3 Lipid Metabolism	Sphingolipid metabolism	12.737	-12.737
bta00100	1. Metabolism	1.3 Lipid Metabolism	Steroid biosynthesis	36.556	36.556
bta00140	1. Metabolism	1.3 Lipid Metabolism	Steroid hormone biosynthesis	33.8115	-33.8115
bta00072	1. Metabolism	1.3 Lipid Metabolism	Synthesis and degradation of ketone bodies	38.867	21.6327
bta00230	1. Metabolism	1.4 Nucleotide Metabolism	Purine metabolism	13.8729	5.48297
bta00240	1. Metabolism	1.4 Nucleotide Metabolism	Pyrimidine metabolism	15.929	9.56938
bta00250	1. Metabolism	1.5 Amino Acid Metabolism	Alanine, aspartate and glutamate metabolism	22.0785	11.7535
bta00330	1. Metabolism	1.5 Amino Acid Metabolism	Arginine and proline metabolism	11.5173	2.63469
bta00270	1. Metabolism	1.5 Amino Acid Metabolism	Cysteine and methionine metabolism	26.0028	20.469
bta00260	1. Metabolism	1.5 Amino Acid Metabolism	Glycine, serine and threonine metabolism	28.4587	11.7603
bta00340	1. Metabolism	1.5 Amino Acid Metabolism	Histidine metabolism	53.8584	44.0661
bta00300	1. Metabolism	1.5 Amino Acid Metabolism	Lysine biosynthesis
bta00310	1. Metabolism	1.5 Amino Acid Metabolism	Lysine degradation	18.3129	11.4069
bta00360	1. Metabolism	1.5 Amino Acid Metabolism	Phenylalanine metabolism	60.2613	60.2613
bta00400	1. Metabolism	1.5 Amino Acid Metabolism	Phenylalanine, tyrosine and tryptophan biosynthesis
bta00380	1. Metabolism	1.5 Amino Acid Metabolism	Tryptophan metabolism	51.1022	5.77576
bta00350	1. Metabolism	1.5 Amino Acid Metabolism	Tyrosine metabolism	59.839	18.5006
bta00290	1. Metabolism	1.5 Amino Acid Metabolism	Valine, leucine and isoleucine biosynthesis	8.82024	8.82024
bta00280	1. Metabolism	1.5 Amino Acid Metabolism	Valine, leucine and isoleucine degradation	22.0215	-5.72077
bta00410	1. Metabolism	1.6 Metabolism of Other Amino Acids	beta-Alanine metabolism	26.8139	7.48759
bta00460	1. Metabolism	1.6 Metabolism of Other Amino Acids	Cyanoamino acid metabolism
bta00472	1. Metabolism	1.6 Metabolism of Other Amino Acids	D-Arginine and D-ornithine metabolism
bta00471	1. Metabolism	1.6 Metabolism of Other Amino Acids	D-Glutamine and D-glutamate metabolism
bta00480	1. Metabolism	1.6 Metabolism of Other Amino Acids	Glutathione metabolism	9.65393	0.208279
bta00450	1. Metabolism	1.6 Metabolism of Other Amino Acids	Selenoamino acid metabolism	5.24151	5.24151
bta00430	1. Metabolism	1.6 Metabolism of Other Amino Acids	Taurine and hypotaurine metabolism	14.9053	14.9053
bta00532	1. Metabolism	1.7 Glycan Biosynthesis and Metabolism	Glycosaminoglycan biosynthesis - chondroitin sulfate	16.5548	16.5548
bta00534	1. Metabolism	1.7 Glycan Biosynthesis and Metabolism	Glycosaminoglycan biosynthesis - heparan sulfate	9.90974	9.90974
bta00533	1. Metabolism	1.7 Glycan Biosynthesis and Metabolism	Glycosaminoglycan biosynthesis - keratan sulfate	50.6144	19.7906
bta00531	1. Metabolism	1.7 Glycan Biosynthesis and Metabolism	Glycosaminoglycan degradation	19.1623	-6.31197
bta00604	1. Metabolism	1.7 Glycan Biosynthesis and Metabolism	Glycosphingolipid biosynthesis - ganglio series	6.73817	-6.73817
bta00603	1. Metabolism	1.7 Glycan Biosynthesis and Metabolism	Glycosphingolipid biosynthesis - globo series	35.2911	35.2911
bta00601	1. Metabolism	1.7 Glycan Biosynthesis and Metabolism	Glycosphingolipid biosynthesis - lacto and neolacto series	23.4014	23.4014
bta00563	1. Metabolism	1.7 Glycan Biosynthesis and Metabolism	Glycosylphosphatidylinositol(GPI)-anchor biosynthesis	4.30936	4.30936
bta00510	1. Metabolism	1.7 Glycan Biosynthesis and Metabolism	N-Glycan biosynthesis	11.5228	11.5228
bta00512	1. Metabolism	1.7 Glycan Biosynthesis and Metabolism	O-Glycan biosynthesis	28.5069	-7.4376
bta00514	1. Metabolism	1.7 Glycan Biosynthesis and Metabolism	O-Mannosyl glycan biosynthesis	10.3343	10.3343
bta00511	1. Metabolism	1.7 Glycan Biosynthesis and Metabolism	Other glycan degradation	9.9268	-9.9268
bta00780	1. Metabolism	1.8 Metabolism of Cofactors and Vitamins	Biotin metabolism
bta00790	1. Metabolism	1.8 Metabolism of Cofactors and Vitamins	Folate biosynthesis	11.3464	11.3464
bta00785	1. Metabolism	1.8 Metabolism of Cofactors and Vitamins	Lipoic acid metabolism
bta00760	1. Metabolism	1.8 Metabolism of Cofactors and Vitamins	Nicotinate and nicotinamide metabolism	49.8222	-21.981
bta00670	1. Metabolism	1.8 Metabolism of Cofactors and Vitamins	One carbon pool by folate	33.8532	33.8532
bta00770	1. Metabolism	1.8 Metabolism of Cofactors and Vitamins	Pantothenate and CoA biosynthesis	19.2524	-5.10266
bta00860	1. Metabolism	1.8 Metabolism of Cofactors and Vitamins	Porphyrin and chlorophyll metabolism	35.0691	35.0691
bta00830	1. Metabolism	1.8 Metabolism of Cofactors and Vitamins	Retinol metabolism	40.1925	-4.30019
bta00740	1. Metabolism	1.8 Metabolism of Cofactors and Vitamins	Riboflavin metabolism
bta00730	1. Metabolism	1.8 Metabolism of Cofactors and Vitamins	Thiamine metabolism
bta00130	1. Metabolism	1.8 Metabolism of Cofactors and Vitamins	Ubiquinone and other terpenoid-quinone biosynthesis
bta00750	1. Metabolism	1.8 Metabolism of Cofactors and Vitamins	Vitamin B6 metabolism	59.0549	-59.0549
bta00900	1. Metabolism	1.9 Metabolism of Terpenoids and Polyketides	Terpenoid backbone biosynthesis	26.4709	26.4709
bta03022	2. Genetic Information Processing	2.1 Transcription	Basal transcription factors	1.34516	1.34516
bta03020	2. Genetic Information Processing	2.1 Transcription	RNA polymerase	9.57749	5.69605
bta03040	2. Genetic Information Processing	2.1 Transcription	Spliceosome	4.43792	-0.538114
bta00970	2. Genetic Information Processing	2.2 Translation	Aminoacyl-tRNA biosynthesis	6.86511	-2.6871
bta03015	2. Genetic Information Processing	2.2 Translation	mRNA surveillance pathway	11.898	5.68728
bta03010	2. Genetic Information Processing	2.2 Translation	Ribosome	4.64037	-2.33713
bta03008	2. Genetic Information Processing	2.2 Translation	Ribosome biogenesis in eukaryotes	2.85635	1.3454
bta03013	2. Genetic Information Processing	2.2 Translation	RNA transport	11.034	9.36343
bta03050	2. Genetic Information Processing	2.3 Folding, Sorting and Degradation	Proteasome	1.2299	-1.2299
bta03060	2. Genetic Information Processing	2.3 Folding, Sorting and Degradation	Protein export	11.5972	1.33422
bta04141	2. Genetic Information Processing	2.3 Folding, Sorting and Degradation	Protein processing in endoplasmic reticulum	13.5038	8.01696
bta03018	2. Genetic Information Processing	2.3 Folding, Sorting and Degradation	RNA degradation	4.25489	-0.240181
bta04130	2. Genetic Information Processing	2.3 Folding, Sorting and Degradation	SNARE interactions in vesicular transport	10.549	5.84943
bta04122	2. Genetic Information Processing	2.3 Folding, Sorting and Degradation	Sulfur relay system	8.57728	-8.57728
bta04120	2. Genetic Information Processing	2.3 Folding, Sorting and Degradation	Ubiquitin mediated proteolysis	4.17649	1.06071
bta03410	2. Genetic Information Processing	2.4 Replication and Repair	Base excision repair	7.6148	7.6148
bta03030	2. Genetic Information Processing	2.4 Replication and Repair	DNA replication	8.26161	8.26161
bta03440	2. Genetic Information Processing	2.4 Replication and Repair	Homologous recombination	2.86606	2.86606
bta03430	2. Genetic Information Processing	2.4 Replication and Repair	Mismatch repair	4.19459	4.19459
bta03450	2. Genetic Information Processing	2.4 Replication and Repair	Non-homologous end-joining	5.84105	5.84105
bta03420	2. Genetic Information Processing	2.4 Replication and Repair	Nucleotide excision repair	5.30523	2.50067
bta02010	3. Environmental Information Processing	3.1 Membrane Transport	ABC transporters	3.40734	3.40734
bta04020	3. Environmental Information Processing	3.2 Signal Transduction	Calcium signaling pathway	33.3342	-0.147053
bta04012	3. Environmental Information Processing	3.2 Signal Transduction	ErbB signaling pathway	24.2118	0.125004
bta04340	3. Environmental Information Processing	3.2 Signal Transduction	Hedgehog signaling pathway	21.52	10.6321
bta04630	3. Environmental Information Processing	3.2 Signal Transduction	Jak-STAT signaling pathway	26.6647	18.3451
bta04010	3. Environmental Information Processing	3.2 Signal Transduction	MAPK signaling pathway	23.0575	8.68767
bta04150	3. Environmental Information Processing	3.2 Signal Transduction	mTOR signaling pathway	18.7358	13.9174
bta04330	3. Environmental Information Processing	3.2 Signal Transduction	Notch signaling pathway	11.7825	-3.44455
bta04070	3. Environmental Information Processing	3.2 Signal Transduction	Phosphatidylinositol signaling system	21.598	9.45282
bta04350	3. Environmental Information Processing	3.2 Signal Transduction	TGF-beta signaling pathway	1.15021	1.15021
bta04370	3. Environmental Information Processing	3.2 Signal Transduction	VEGF signaling pathway	40.2726	23.4924
bta04310	3. Environmental Information Processing	3.2 Signal Transduction	Wnt signaling pathway	16.876	12.7709
bta04514	3. Environmental Information Processing	3.3 Signaling Molecules and Interaction	Cell adhesion molecules (CAMs)	34.4587	11.2084
bta04060	3. Environmental Information Processing	3.3 Signaling Molecules and Interaction	Cytokine-cytokine receptor interaction	30.1999	26.0017
bta04512	3. Environmental Information Processing	3.3 Signaling Molecules and Interaction	ECM-receptor interaction	26.597	22.9027
bta04080	3. Environmental Information Processing	3.3 Signaling Molecules and Interaction	Neuroactive ligand-receptor interaction	30.9954	-0.80558
bta04144	4. Cellular Processes	4.1 Transport and Catabolism	Endocytosis	14.7509	9.06207
bta04142	4. Cellular Processes	4.1 Transport and Catabolism	Lysosome	16.4684	13.2668
bta04146	4. Cellular Processes	4.1 Transport and Catabolism	Peroxisome	7.96263	0.428901
bta04145	4. Cellular Processes	4.1 Transport and Catabolism	Phagosome	9.17	6.10547
bta04140	4. Cellular Processes	4.1 Transport and Catabolism	Regulation of autophagy	7.13203	-7.13203
bta04810	4. Cellular Processes	4.2 Cell Motility	Regulation of actin cytoskeleton	14.6279	8.0149
bta04210	4. Cellular Processes	4.3 Cell Growth and Death	Apoptosis	14.9217	12.3738
bta04110	4. Cellular Processes	4.3 Cell Growth and Death	Cell cycle	19.4259	9.69035
bta04114	4. Cellular Processes	4.3 Cell Growth and Death	Oocyte meiosis	7.54611	-0.870665
bta04115	4. Cellular Processes	4.3 Cell Growth and Death	p53 signaling pathway	19.6672	2.0781
bta04520	4. Cellular Processes	4.4 Cell Communication	Adherens junction	14.8029	7.93494
bta04510	4. Cellular Processes	4.4 Cell Communication	Focal adhesion	24.8533	21.2497
bta04540	4. Cellular Processes	4.4 Cell Communication	Gap junction	21.2414	15.733
bta04530	4. Cellular Processes	4.4 Cell Communication	Tight junction	18.6607	0.0379572
bta04612	5. Organismal Systems	5.1 Immune System	Antigen processing and presentation	18.2576	10.6223
bta04662	5. Organismal Systems	5.1 Immune System	B cell receptor signaling pathway	16.406	14.0795
bta04062	5. Organismal Systems	5.1 Immune System	Chemokine signaling pathway	23.8954	20.3419
bta04610	5. Organismal Systems	5.1 Immune System	Complement and coagulation cascades	34.7079	15.7846
bta04623	5. Organismal Systems	5.1 Immune System	Cytosolic DNA-sensing pathway	20.6802	10.7411
bta04664	5. Organismal Systems	5.1 Immune System	Fc epsilon RI signaling pathway	42.3866	32.1693
bta04666	5. Organismal Systems	5.1 Immune System	Fc gamma R-mediated phagocytosis	21.5375	17.736
bta04640	5. Organismal Systems	5.1 Immune System	Hematopoietic cell lineage	36.1172	31.511
bta04672	5. Organismal Systems	5.1 Immune System	Intestinal immune network for IgA production	20.4775	8.76768
bta04670	5. Organismal Systems	5.1 Immune System	Leukocyte transendothelial migration	26.2663	11.1711
bta04650	5. Organismal Systems	5.1 Immune System	Natural killer cell mediated cytotoxicity	23.6516	21.7374
bta04621	5. Organismal Systems	5.1 Immune System	NOD-like receptor signaling pathway	27.6426	13.1682
bta04622	5. Organismal Systems	5.1 Immune System	RIG-I-like receptor signaling pathway	19.3818	0.763046
bta04660	5. Organismal Systems	5.1 Immune System	T cell receptor signaling pathway	21.5563	11.5156
bta04620	5. Organismal Systems	5.1 Immune System	Toll-like receptor signaling pathway	30.8461	19.2094
bta04920	5. Organismal Systems	5.2 Endocrine System	Adipocytokine signaling pathway	8.90778	0.708582
bta04912	5. Organismal Systems	5.2 Endocrine System	GnRH signaling pathway	33.7934	19.6499
bta04910	5. Organismal Systems	5.2 Endocrine System	Insulin signaling pathway	16.1444	1.24824
bta04916	5. Organismal Systems	5.2 Endocrine System	Melanogenesis	18.6909	6.84638
bta03320	5. Organismal Systems	5.2 Endocrine System	PPAR signaling pathway	9.78223	6.19576
bta04914	5. Organismal Systems	5.2 Endocrine System	Progesterone-mediated oocyte maturation	18.7585	6.36911
bta04614	5. Organismal Systems	5.2 Endocrine System	Renin-angiotensin system	71.6592	27.1991
bta04260	5. Organismal Systems	5.3 Circulatory System	Cardiac muscle contraction	17.0206	-13.318
bta04270	5. Organismal Systems	5.3 Circulatory System	Vascular smooth muscle contraction	26.9382	10.5255
bta04724	5. Organismal Systems	5.6 Nervous System	Glutamatergic synapse	25.7407	18.1814
bta04730	5. Organismal Systems	5.6 Nervous System	Long-term depression	26.7729	26.7729
bta04720	5. Organismal Systems	5.6 Nervous System	Long-term potentiation	9.36705	4.83338
bta04722	5. Organismal Systems	5.6 Nervous System	Neurotrophin signaling pathway	16.3698	7.16429
bta04740	5. Organismal Systems	5.7 Sensory System	Olfactory transduction
bta04744	5. Organismal Systems	5.7 Sensory System	Phototransduction	9.91562	9.91562
bta04742	5. Organismal Systems	5.7 Sensory System	Taste transduction	20.5009	-5.57212
bta04360	5. Organismal Systems	5.8 Development	Axon guidance	27.398	22.8842
bta04320	5. Organismal Systems	5.8 Development	Dorso-ventral axis formation	25.5472	17.304
bta04380	5. Organismal Systems	5.8 Development	Osteoclast differentiation	24.5819	14.7431
bta04710	5. Organismal Systems	5.9 Environmental Adaptation	Circadian rhythm - mammal	41.2138	-41.2138

## Sheet: MFP
Path ID	CATEGORY	SUB-CATEGORY	PATHWAYS	Impact	-Flux | +Flux
bta01100	1. Metabolism	0.1 Metabolic pathways	Metabolic pathways	5.67258	2.76142
bta00520	1. Metabolism	1.1 Carbohydrate Metabolism	Amino sugar and nucleotide sugar metabolism	7.09816	7.09816
bta00053	1. Metabolism	1.1 Carbohydrate Metabolism	Ascorbate and aldarate metabolism	11.7789	11.7789
bta00650	1. Metabolism	1.1 Carbohydrate Metabolism	Butanoate metabolism
bta00020	1. Metabolism	1.1 Carbohydrate Metabolism	Citrate cycle (TCA cycle)	7.11142	7.11142
bta00051	1. Metabolism	1.1 Carbohydrate Metabolism	Fructose and mannose metabolism	2.13674	2.13674
bta00052	1. Metabolism	1.1 Carbohydrate Metabolism	Galactose metabolism
bta00010	1. Metabolism	1.1 Carbohydrate Metabolism	Glycolysis / Gluconeogenesis	2.16455	2.16455
bta00630	1. Metabolism	1.1 Carbohydrate Metabolism	Glyoxylate and dicarboxylate metabolism
bta00562	1. Metabolism	1.1 Carbohydrate Metabolism	Inositol phosphate metabolism	11.0343	6.37487
bta00040	1. Metabolism	1.1 Carbohydrate Metabolism	Pentose and glucuronate interconversions	7.85263	7.85263
bta00030	1. Metabolism	1.1 Carbohydrate Metabolism	Pentose phosphate pathway
bta00640	1. Metabolism	1.1 Carbohydrate Metabolism	Propanoate metabolism
bta00620	1. Metabolism	1.1 Carbohydrate Metabolism	Pyruvate metabolism	8.26819	8.26819
bta00500	1. Metabolism	1.1 Carbohydrate Metabolism	Starch and sucrose metabolism	39.4631	39.4631
bta00524	1. Metabolism	1.10 Biosynthesis of Other Secondary Metabolites	Butirosin and neomycin biosynthesis
bta00232	1. Metabolism	1.10 Biosynthesis of Other Secondary Metabolites	Caffeine metabolism
bta00982	1. Metabolism	1.11 Xenobiotics Biodegradation and Metabolism	Drug metabolism - cytochrome P450	7.08973	-7.08973
bta00983	1. Metabolism	1.11 Xenobiotics Biodegradation and Metabolism	Drug metabolism - other enzymes	6.35259	-6.35259
bta00980	1. Metabolism	1.11 Xenobiotics Biodegradation and Metabolism	Metabolism of xenobiotics by cytochrome P450	8.22408	-8.22408
bta00910	1. Metabolism	1.2 Energy Metabolism	Nitrogen metabolism
bta00190	1. Metabolism	1.2 Energy Metabolism	Oxidative phosphorylation	2.50069	2.50069
bta00920	1. Metabolism	1.2 Energy Metabolism	Sulfur metabolism
bta00592	1. Metabolism	1.3 Lipid Metabolism	alpha-Linolenic acid metabolism	5.85912	5.85912
bta00590	1. Metabolism	1.3 Lipid Metabolism	Arachidonic acid metabolism	6.88308	-6.88308
bta01040	1. Metabolism	1.3 Lipid Metabolism	Biosynthesis of unsaturated fatty acids	2.92956	2.92956
bta00565	1. Metabolism	1.3 Lipid Metabolism	Ether lipid metabolism	2.28536	2.28536
bta00061	1. Metabolism	1.3 Lipid Metabolism	Fatty acid biosynthesis
bta00071	1. Metabolism	1.3 Lipid Metabolism	Fatty acid degradation	7.78781	7.78781
bta00062	1. Metabolism	1.3 Lipid Metabolism	Fatty acid elongation in mitochondria
bta00561	1. Metabolism	1.3 Lipid Metabolism	Glycerolipid metabolism	6.3101	6.3101
bta00564	1. Metabolism	1.3 Lipid Metabolism	Glycerophospholipid metabolism	8.80112	8.80112
bta00591	1. Metabolism	1.3 Lipid Metabolism	Linoleic acid metabolism
bta00120	1. Metabolism	1.3 Lipid Metabolism	Primary bile acid biosynthesis	14.3689	14.3689
bta00600	1. Metabolism	1.3 Lipid Metabolism	Sphingolipid metabolism	5.66595	5.66595
bta00100	1. Metabolism	1.3 Lipid Metabolism	Steroid biosynthesis	7.62626	7.62626
bta00140	1. Metabolism	1.3 Lipid Metabolism	Steroid hormone biosynthesis
bta00072	1. Metabolism	1.3 Lipid Metabolism	Synthesis and degradation of ketone bodies
bta00230	1. Metabolism	1.4 Nucleotide Metabolism	Purine metabolism	10.0211	1.73403
bta00240	1. Metabolism	1.4 Nucleotide Metabolism	Pyrimidine metabolism	7.13705	1.79879
bta00250	1. Metabolism	1.5 Amino Acid Metabolism	Alanine, aspartate and glutamate metabolism
bta00330	1. Metabolism	1.5 Amino Acid Metabolism	Arginine and proline metabolism	4.46096	1.13784
bta00270	1. Metabolism	1.5 Amino Acid Metabolism	Cysteine and methionine metabolism
bta00260	1. Metabolism	1.5 Amino Acid Metabolism	Glycine, serine and threonine metabolism	6.10773	1.00436
bta00340	1. Metabolism	1.5 Amino Acid Metabolism	Histidine metabolism	3.26478	-3.26478
bta00300	1. Metabolism	1.5 Amino Acid Metabolism	Lysine biosynthesis
bta00310	1. Metabolism	1.5 Amino Acid Metabolism	Lysine degradation	8.7851	4.16837
bta00360	1. Metabolism	1.5 Amino Acid Metabolism	Phenylalanine metabolism
bta00400	1. Metabolism	1.5 Amino Acid Metabolism	Phenylalanine, tyrosine and tryptophan biosynthesis
bta00380	1. Metabolism	1.5 Amino Acid Metabolism	Tryptophan metabolism
bta00350	1. Metabolism	1.5 Amino Acid Metabolism	Tyrosine metabolism	3.09295	-3.09295
bta00290	1. Metabolism	1.5 Amino Acid Metabolism	Valine, leucine and isoleucine biosynthesis	8.75729	8.75729
bta00280	1. Metabolism	1.5 Amino Acid Metabolism	Valine, leucine and isoleucine degradation	4.43	4.43
bta00410	1. Metabolism	1.6 Metabolism of Other Amino Acids	beta-Alanine metabolism
bta00460	1. Metabolism	1.6 Metabolism of Other Amino Acids	Cyanoamino acid metabolism
bta00472	1. Metabolism	1.6 Metabolism of Other Amino Acids	D-Arginine and D-ornithine metabolism
bta00471	1. Metabolism	1.6 Metabolism of Other Amino Acids	D-Glutamine and D-glutamate metabolism
bta00480	1. Metabolism	1.6 Metabolism of Other Amino Acids	Glutathione metabolism	4.89529	-4.89529
bta00450	1. Metabolism	1.6 Metabolism of Other Amino Acids	Selenoamino acid metabolism	6.15549	-6.15549
bta00430	1. Metabolism	1.6 Metabolism of Other Amino Acids	Taurine and hypotaurine metabolism
bta00532	1. Metabolism	1.7 Glycan Biosynthesis and Metabolism	Glycosaminoglycan biosynthesis - chondroitin sulfate	11.3777	11.3777
bta00534	1. Metabolism	1.7 Glycan Biosynthesis and Metabolism	Glycosaminoglycan biosynthesis - heparan sulfate
bta00533	1. Metabolism	1.7 Glycan Biosynthesis and Metabolism	Glycosaminoglycan biosynthesis - keratan sulfate
bta00531	1. Metabolism	1.7 Glycan Biosynthesis and Metabolism	Glycosaminoglycan degradation
bta00604	1. Metabolism	1.7 Glycan Biosynthesis and Metabolism	Glycosphingolipid biosynthesis - ganglio series
bta00603	1. Metabolism	1.7 Glycan Biosynthesis and Metabolism	Glycosphingolipid biosynthesis - globo series	27.6159	27.6159
bta00601	1. Metabolism	1.7 Glycan Biosynthesis and Metabolism	Glycosphingolipid biosynthesis - lacto and neolacto series	17.4095	17.4095
bta00563	1. Metabolism	1.7 Glycan Biosynthesis and Metabolism	Glycosylphosphatidylinositol(GPI)-anchor biosynthesis
bta00510	1. Metabolism	1.7 Glycan Biosynthesis and Metabolism	N-Glycan biosynthesis	2.92976	0.407048
bta00512	1. Metabolism	1.7 Glycan Biosynthesis and Metabolism	O-Glycan biosynthesis
bta00514	1. Metabolism	1.7 Glycan Biosynthesis and Metabolism	O-Mannosyl glycan biosynthesis	4.82416	-0.30275
bta00511	1. Metabolism	1.7 Glycan Biosynthesis and Metabolism	Other glycan degradation
bta00780	1. Metabolism	1.8 Metabolism of Cofactors and Vitamins	Biotin metabolism
bta00790	1. Metabolism	1.8 Metabolism of Cofactors and Vitamins	Folate biosynthesis	20.6611	-20.6611
bta00785	1. Metabolism	1.8 Metabolism of Cofactors and Vitamins	Lipoic acid metabolism
bta00760	1. Metabolism	1.8 Metabolism of Cofactors and Vitamins	Nicotinate and nicotinamide metabolism	10.3571	0.176244
bta00670	1. Metabolism	1.8 Metabolism of Cofactors and Vitamins	One carbon pool by folate
bta00770	1. Metabolism	1.8 Metabolism of Cofactors and Vitamins	Pantothenate and CoA biosynthesis	14.469	14.469
bta00860	1. Metabolism	1.8 Metabolism of Cofactors and Vitamins	Porphyrin and chlorophyll metabolism	4.85882	-4.85882
bta00830	1. Metabolism	1.8 Metabolism of Cofactors and Vitamins	Retinol metabolism
bta00740	1. Metabolism	1.8 Metabolism of Cofactors and Vitamins	Riboflavin metabolism	11.7037	11.7037
bta00730	1. Metabolism	1.8 Metabolism of Cofactors and Vitamins	Thiamine metabolism
bta00130	1. Metabolism	1.8 Metabolism of Cofactors and Vitamins	Ubiquinone and other terpenoid-quinone biosynthesis
bta00750	1. Metabolism	1.8 Metabolism of Cofactors and Vitamins	Vitamin B6 metabolism
bta00900	1. Metabolism	1.9 Metabolism of Terpenoids and Polyketides	Terpenoid backbone biosynthesis	7.82752	-7.82752
bta03022	2. Genetic Information Processing	2.1 Transcription	Basal transcription factors	3.60278	-3.60278
bta03020	2. Genetic Information Processing	2.1 Transcription	RNA polymerase	6.46221	-2.85346
bta03040	2. Genetic Information Processing	2.1 Transcription	Spliceosome	3.33995	-2.15371
bta00970	2. Genetic Information Processing	2.2 Translation	Aminoacyl-tRNA biosynthesis	13.5165	-13.5165
bta03015	2. Genetic Information Processing	2.2 Translation	mRNA surveillance pathway	6.58327	-1.87443
bta03010	2. Genetic Information Processing	2.2 Translation	Ribosome	143.565	-142.051
bta03008	2. Genetic Information Processing	2.2 Translation	Ribosome biogenesis in eukaryotes	6.59862	0.856991
bta03013	2. Genetic Information Processing	2.2 Translation	RNA transport	11.9374	-8.85222
bta03050	2. Genetic Information Processing	2.3 Folding, Sorting and Degradation	Proteasome	6.26589	6.26589
bta03060	2. Genetic Information Processing	2.3 Folding, Sorting and Degradation	Protein export	6.02345	6.02345
bta04141	2. Genetic Information Processing	2.3 Folding, Sorting and Degradation	Protein processing in endoplasmic reticulum	10.8537	5.73246
bta03018	2. Genetic Information Processing	2.3 Folding, Sorting and Degradation	RNA degradation	6.00511	-6.00511
bta04130	2. Genetic Information Processing	2.3 Folding, Sorting and Degradation	SNARE interactions in vesicular transport	1.95378	1.95378
bta04122	2. Genetic Information Processing	2.3 Folding, Sorting and Degradation	Sulfur relay system	4.66101	-4.66101
bta04120	2. Genetic Information Processing	2.3 Folding, Sorting and Degradation	Ubiquitin mediated proteolysis	4.60023	4.60023
bta03410	2. Genetic Information Processing	2.4 Replication and Repair	Base excision repair	7.00025	-7.00025
bta03030	2. Genetic Information Processing	2.4 Replication and Repair	DNA replication	24.4153	-8.45749
bta03440	2. Genetic Information Processing	2.4 Replication and Repair	Homologous recombination
bta03430	2. Genetic Information Processing	2.4 Replication and Repair	Mismatch repair	23.4918	-23.4918
bta03450	2. Genetic Information Processing	2.4 Replication and Repair	Non-homologous end-joining
bta03420	2. Genetic Information Processing	2.4 Replication and Repair	Nucleotide excision repair	5.83884	-5.83884
bta02010	3. Environmental Information Processing	3.1 Membrane Transport	ABC transporters	23.0605	3.6022
bta04020	3. Environmental Information Processing	3.2 Signal Transduction	Calcium signaling pathway	15.03	3.96645
bta04012	3. Environmental Information Processing	3.2 Signal Transduction	ErbB signaling pathway	3.09802	0.184662
bta04340	3. Environmental Information Processing	3.2 Signal Transduction	Hedgehog signaling pathway	11.136	-3.1099
bta04630	3. Environmental Information Processing	3.2 Signal Transduction	Jak-STAT signaling pathway	8.47107	-0.882035
bta04010	3. Environmental Information Processing	3.2 Signal Transduction	MAPK signaling pathway	5.26439	0.758739
bta04150	3. Environmental Information Processing	3.2 Signal Transduction	mTOR signaling pathway	6.80724	-2.46957
bta04330	3. Environmental Information Processing	3.2 Signal Transduction	Notch signaling pathway
bta04070	3. Environmental Information Processing	3.2 Signal Transduction	Phosphatidylinositol signaling system	11.0484	11.0484
bta04350	3. Environmental Information Processing	3.2 Signal Transduction	TGF-beta signaling pathway	7.68653	2.43886
bta04370	3. Environmental Information Processing	3.2 Signal Transduction	VEGF signaling pathway	8.27971	0.970628
bta04310	3. Environmental Information Processing	3.2 Signal Transduction	Wnt signaling pathway	8.12981	-0.962373
bta04514	3. Environmental Information Processing	3.3 Signaling Molecules and Interaction	Cell adhesion molecules (CAMs)	11.8557	0.593459
bta04060	3. Environmental Information Processing	3.3 Signaling Molecules and Interaction	Cytokine-cytokine receptor interaction	16.9295	1.19561
bta04512	3. Environmental Information Processing	3.3 Signaling Molecules and Interaction	ECM-receptor interaction	16.2011	14.0699
bta04080	3. Environmental Information Processing	3.3 Signaling Molecules and Interaction	Neuroactive ligand-receptor interaction	12.7113	7.24929
bta04144	4. Cellular Processes	4.1 Transport and Catabolism	Endocytosis	7.37391	0.855292
bta04142	4. Cellular Processes	4.1 Transport and Catabolism	Lysosome	8.46319	4.63047
bta04146	4. Cellular Processes	4.1 Transport and Catabolism	Peroxisome	5.54949	2.55662
bta04145	4. Cellular Processes	4.1 Transport and Catabolism	Phagosome	16.876	16.876
bta04140	4. Cellular Processes	4.1 Transport and Catabolism	Regulation of autophagy
bta04810	4. Cellular Processes	4.2 Cell Motility	Regulation of actin cytoskeleton	9.0366	3.04002
bta04210	4. Cellular Processes	4.3 Cell Growth and Death	Apoptosis	9.28519	0.0967092
bta04110	4. Cellular Processes	4.3 Cell Growth and Death	Cell cycle	7.0845	-5.89649
bta04114	4. Cellular Processes	4.3 Cell Growth and Death	Oocyte meiosis	5.39636	2.06037
bta04115	4. Cellular Processes	4.3 Cell Growth and Death	p53 signaling pathway	8.09034	3.46663
bta04520	4. Cellular Processes	4.4 Cell Communication	Adherens junction	2.3011	2.3011
bta04510	4. Cellular Processes	4.4 Cell Communication	Focal adhesion	11.7784	6.3525
bta04540	4. Cellular Processes	4.4 Cell Communication	Gap junction	5.91038	5.91038
bta04530	4. Cellular Processes	4.4 Cell Communication	Tight junction	4.27963	-1.28961
bta04612	5. Organismal Systems	5.1 Immune System	Antigen processing and presentation	11.4088	7.95329
bta04662	5. Organismal Systems	5.1 Immune System	B cell receptor signaling pathway	7.00291	-0.274131
bta04062	5. Organismal Systems	5.1 Immune System	Chemokine signaling pathway	6.64741	4.44987
bta04610	5. Organismal Systems	5.1 Immune System	Complement and coagulation cascades	1.71815	1.71815
bta04623	5. Organismal Systems	5.1 Immune System	Cytosolic DNA-sensing pathway	4.68333	1.39393
bta04664	5. Organismal Systems	5.1 Immune System	Fc epsilon RI signaling pathway	3.99918	3.99918
bta04666	5. Organismal Systems	5.1 Immune System	Fc gamma R-mediated phagocytosis	11.7944	11.7944
bta04640	5. Organismal Systems	5.1 Immune System	Hematopoietic cell lineage	32.9544	32.9544
bta04672	5. Organismal Systems	5.1 Immune System	Intestinal immune network for IgA production	10.662	0.223705
bta04670	5. Organismal Systems	5.1 Immune System	Leukocyte transendothelial migration	12.7656	3.67361
bta04650	5. Organismal Systems	5.1 Immune System	Natural killer cell mediated cytotoxicity	10.6422	4.60991
bta04621	5. Organismal Systems	5.1 Immune System	NOD-like receptor signaling pathway	10.7072	-0.771944
bta04622	5. Organismal Systems	5.1 Immune System	RIG-I-like receptor signaling pathway	1.85476	-1.85476
bta04660	5. Organismal Systems	5.1 Immune System	T cell receptor signaling pathway	5.81032	2.24158
bta04620	5. Organismal Systems	5.1 Immune System	Toll-like receptor signaling pathway	7.52523	5.36401
bta04920	5. Organismal Systems	5.2 Endocrine System	Adipocytokine signaling pathway	12.8627	12.8627
bta04912	5. Organismal Systems	5.2 Endocrine System	GnRH signaling pathway	5.56346	5.56346
bta04910	5. Organismal Systems	5.2 Endocrine System	Insulin signaling pathway	10.6748	6.81065
bta04916	5. Organismal Systems	5.2 Endocrine System	Melanogenesis	11.4779	-2.11549
bta03320	5. Organismal Systems	5.2 Endocrine System	PPAR signaling pathway	14.7995	5.47494
bta04914	5. Organismal Systems	5.2 Endocrine System	Progesterone-mediated oocyte maturation	5.65424	3.4888
bta04614	5. Organismal Systems	5.2 Endocrine System	Renin-angiotensin system
bta04260	5. Organismal Systems	5.3 Circulatory System	Cardiac muscle contraction
bta04270	5. Organismal Systems	5.3 Circulatory System	Vascular smooth muscle contraction	7.85077	4.13558
bta04724	5. Organismal Systems	5.6 Nervous System	Glutamatergic synapse	4.94166	1.0069
bta04730	5. Organismal Systems	5.6 Nervous System	Long-term depression	5.93703	3.84246
bta04720	5. Organismal Systems	5.6 Nervous System	Long-term potentiation	6.82601	1.14247
bta04722	5. Organismal Systems	5.6 Nervous System	Neurotrophin signaling pathway	4.59959	4.59959
bta04740	5. Organismal Systems	5.7 Sensory System	Olfactory transduction
bta04744	5. Organismal Systems	5.7 Sensory System	Phototransduction
bta04742	5. Organismal Systems	5.7 Sensory System	Taste transduction
bta04360	5. Organismal Systems	5.8 Development	Axon guidance	6.87398	1.18913
bta04320	5. Organismal Systems	5.8 Development	Dorso-ventral axis formation	7.855	7.855
bta04380	5. Organismal Systems	5.8 Development	Osteoclast differentiation	19.3465	17.7092
bta04710	5. Organismal Systems	5.9 Environmental Adaptation	Circadian rhythm - mammal	11.2812	-11.2812
