# Supplementary material for: Higher plane of nutrition pre-weaning enhances Holstein calf mammary gland development through alterations in the parenchyma and fat pad transcriptome
Source: BMC Genomics. 2018 Dec 11;19:900. doi: 10.1186/s12864-018-5303-8 (PMC6290502; doi:10.1186/s12864-018-5303-8)
Supplement: Supplementary file 4 — Complete list of genes considered in the development of the tissue cross-talk networks between mammary fat pad and parenchyma. (XLSX 37 kb) [file 12864_2018_5303_MOESM4_ESM.xlsx]

## Sheet: PAR to MFP
Tissue	ID	Symbol	Entrez Gene Name	Type(s)	Fold Change	P-value	FDR
PAR	281251	IL1B	interleukin 1 beta	cytokine	1.404	0.000521	0.0301
PAR	281735	CXCL5	C-X-C motif chemokine ligand 5	cytokine	2.14	0.000987	0.0335
PAR	281860	IL1RN	interleukin 1 receptor antagonist	cytokine	1.881	0.00309	0.0423
PAR	493729	WNT2	Wnt family member 2	cytokine	3.115	0.000463	0.029
PAR	513990	CXCL9	C-X-C motif chemokine ligand 9	cytokine	2.663	3.56e-05	0.0255
PAR	540247	CMTM4	CKLF like MARVEL transmembrane domain containing 4	cytokine	1.264	0.000498	0.0296
PAR	615107	CXCL10	C-X-C motif chemokine ligand 10	cytokine	1.822	0.00198	0.038
PAR	787512	CMTM3	CKLF like MARVEL transmembrane domain containing 3	cytokine	1.307	0.00419	0.0468
PAR	280894	PGF	placental growth factor	growth factor	1.477	0.000398	0.029
PAR	282140	ANGPT1	angiopoietin 1	growth factor	1.744	0.000965	0.0335
PAR	506660	NTF4	neurotrophin 4	growth factor	1.756	0.000596	0.0311
PAR	514407	GMFG	glia maturation factor gamma	growth factor	1.217	0.00478	0.0488
PAR	540517	GDF11	growth differentiation factor 11	growth factor	1.512	0.00169	0.0368
PAR	615255	GMFB	glia maturation factor beta	growth factor	1.224	0.00323	0.0431
MFP	281799	GPR68	G protein-coupled receptor 68	G-protein coupled receptor	1.947	0.00223	0.0405
MFP	282248	HCRTR1	hypocretin receptor 1	G-protein coupled receptor	1.384	0.00263	0.0439
MFP	512581	F2RL2	coagulation factor II thrombin receptor like 2	G-protein coupled receptor	1.196	0.00102	0.0272
MFP	514249	TM2D1	TM2 domain containing 1	G-protein coupled receptor	1.142	0.00294	0.0468
MFP	515331	PTGDR	prostaglandin D2 receptor	G-protein coupled receptor	1.333	0.00149	0.0328
MFP	516026	GPRC5A	G protein-coupled receptor class C group 5 member A	G-protein coupled receptor	1.637	0.000744	0.0238
MFP	518283	PTAFR	platelet activating factor receptor	G-protein coupled receptor	1.447	0.000261	0.0156
MFP	527517	FFAR3	free fatty acid receptor 3	G-protein coupled receptor	2.292	1.6e-05	0.00951
MFP	535066	ADGRL4	adhesion G protein-coupled receptor L4	G-protein coupled receptor	1.267	5.11e-05	0.0106
MFP	540410	GPR162	G protein-coupled receptor 162	G-protein coupled receptor	1.91	0.000134	0.0127
MFP	617879	GIPR	gastric inhibitory polypeptide receptor	G-protein coupled receptor	1.654	0.00202	0.0387
MFP	353106	PPARD	peroxisome proliferator activated receptor delta	ligand-dependent nuclear receptor	1.151	0.000437	0.0186
MFP	528877	NR4A3	nuclear receptor subfamily 4 group A member 3	ligand-dependent nuclear receptor	1.519	0.00328	0.0488
MFP	281036	CALR	calreticulin	transcription regulator	1.261	0.000272	0.0158
MFP	281225	UBE2K	ubiquitin conjugating enzyme E2 K	transcription regulator	1.38	0.000346	0.0175
MFP	281961	OSTF1	osteoclast stimulating factor 1	transcription regulator	1.173	8.62e-05	0.0116
MFP	282126	YWHAH	tyrosine 3-monooxygenase/tryptophan 5-monooxygenase activation protein eta	transcription regulator	1.152	0.000669	0.0225
MFP	282127	ZFP36	ZFP36 ring finger protein	transcription regulator	1.624	0.000295	0.0162
MFP	282846	PYCARD	PYD and CARD domain containing	transcription regulator	1.428	0.00328	0.0488
MFP	407125	EGR1	early growth response 1	transcription regulator	2.195	0.00197	0.038
MFP	504613	MED24	mediator complex subunit 24	transcription regulator	1.182	0.001	0.0272
MFP	505341	HCFC2	host cell factor C2	transcription regulator	1.16	0.00293	0.0467
MFP	507407	MSC	musculin	transcription regulator	1.721	0.00334	0.0494
MFP	508893	TLE4	transducin like enhancer of split 4	transcription regulator	1.168	0.000569	0.021
MFP	510873	TCF21	transcription factor 21	transcription regulator	1.486	0.00282	0.0457
MFP	514246	JUNB	JunB proto-oncogene, AP-1 transcription factor subunit	transcription regulator	1.573	0.00117	0.0294
MFP	514852	TAX1BP3	Tax1 binding protein 3	transcription regulator	1.178	0.000924	0.0264
MFP	515219	MAFG	MAF bZIP transcription factor G	transcription regulator	1.183	0.000433	0.0185
MFP	516375	STRN3	striatin 3	transcription regulator	1.143	0.000946	0.0266
MFP	519770	PBX4	PBX homeobox 4	transcription regulator	1.437	0.00319	0.0481
MFP	522795	KLF10	Kruppel like factor 10	transcription regulator	1.211	0.00245	0.0422
MFP	525256	PREB	prolactin regulatory element binding	transcription regulator	1.207	0.00237	0.0415
MFP	525378	NACC1	nucleus accumbens associated 1	transcription regulator	1.233	0.00158	0.0339
MFP	527910	SKIL	SKI like proto-oncogene	transcription regulator	1.175	0.00274	0.045
MFP	534582	NFE2L1	nuclear factor, erythroid 2 like 1	transcription regulator	1.145	0.00256	0.0429
MFP	535008	BATF3	basic leucine zipper ATF-like transcription factor 3	transcription regulator	1.449	0.000492	0.0193
MFP	538609	HEYL	hes related family bHLH transcription factor with YRPW motif-like	transcription regulator	1.549	6.16e-05	0.0108
MFP	539276	HTATIP2	HIV-1 Tat interactive protein 2	transcription regulator	1.538	0.000598	0.0214
MFP	540641	NOCT	nocturnin	transcription regulator	1.44	0.000463	0.019
MFP	540859	ELOC	elongin C	transcription regulator	1.198	0.00142	0.0321
MFP	614675	PDLIM1	PDZ and LIM domain 1	transcription regulator	1.154	0.00101	0.0272
MFP	615340	IRF5	interferon regulatory factor 5	transcription regulator	1.19	0.000349	0.0175
MFP	768085	RNF112	ring finger protein 112	transcription regulator	1.764	2.54e-06	0.0068
MFP	782605	ELL2	elongation factor for RNA polymerase II 2	transcription regulator	1.342	3.54e-05	0.0101
MFP	782847	ZHX1	zinc fingers and homeoboxes 1	transcription regulator	1.123	0.00232	0.0411
MFP	784366	DLX3	distal-less homeobox 3	transcription regulator	2.283	0.00327	0.0487
MFP	785815	HR	HR, lysine demethylase and nuclear receptor corepressor	transcription regulator	1.398	0.000823	0.0252
MFP	281839	ICAM1	intercellular adhesion molecule 1	transmembrane receptor	1.293	0.000722	0.0234
MFP	281875	ITGAV	integrin subunit alpha V	transmembrane receptor	1.183	0.000856	0.0257
MFP	282227	FCGR1A	Fc fragment of IgG receptor Ia	transmembrane receptor	1.299	0.00231	0.0411
MFP	282229	FCGR2B	Fc fragment of IgG receptor IIb	transmembrane receptor	1.346	0.128	0.324
MFP	282390	TYROBP	TYRO protein tyrosine kinase binding protein	transmembrane receptor	1.352	0.00313	0.0478
MFP	317777	PLA2R1	phospholipase A2 receptor 1	transmembrane receptor	1.6	0.00136	0.0316
MFP	407124	ITGAM	integrin subunit alpha M	transmembrane receptor	1.675	1.32e-05	0.00902
MFP	407234	ADIPOR2	adiponectin receptor 2	transmembrane receptor	1.788	0.000236	0.0153
MFP	504800	APOBR	apolipoprotein B receptor	transmembrane receptor	1.576	2.6e-05	0.0101
MFP	506214	HLA-DRA	major histocompatibility complex, class II, DR alpha	transmembrane receptor	1.174	0.0034	0.0498
MFP	513468	CD244	CD244 molecule	transmembrane receptor	1.319	0.000376	0.018
MFP	516522	FRRS1	ferric chelate reductase 1	transmembrane receptor	1.388	0.0031	0.0477
MFP	531240	PLXNA1	plexin A1	transmembrane receptor	1.231	0.00212	0.0396
MFP	617439	TNFRSF12A	TNF receptor superfamily member 12A	transmembrane receptor	1.911	0.000183	0.0145
MFP	782062	LILRB5	leukocyte immunoglobulin like receptor B5	transmembrane receptor	1.382	0.00273	0.0449
MFP	783432	TNFRSF25	TNF receptor superfamily member 25	transmembrane receptor	1.303	0.000195	0.0145
MFP	787578	MRC1	mannose receptor C-type 1	transmembrane receptor	1.342	0.00145	0.0322

## Sheet: MFP to PAR
Tissue	ID	Symbol	Entrez Gene Name	Type(s)	Fold Change	P-value	FDR
PAR	282133	ADORA1	adenosine A1 receptor	G-protein coupled receptor	1.839	0.00207	0.0383
PAR	407230	HTR2A	5-hydroxytryptamine receptor 2A	G-protein coupled receptor	1.863	0.00228	0.0388
PAR	407771	CCR1	C-C motif chemokine receptor 1	G-protein coupled receptor	1.613	0.000831	0.0323
PAR	497018	CXCR3	C-X-C motif chemokine receptor 3	G-protein coupled receptor	1.369	0.00438	0.0475
PAR	532626	GPR37	G protein-coupled receptor 37	G-protein coupled receptor	1.423	0.00137	0.0353
PAR	538507	FZD2	frizzled class receptor 2	G-protein coupled receptor	1.374	0.0026	0.04
PAR	538798	GPR155	G protein-coupled receptor 155	G-protein coupled receptor	1.257	0.00137	0.0353
PAR	539002	CCR2	C-C motif chemokine receptor 2	G-protein coupled receptor	1.421	0.00491	0.0492
PAR	539204	LRRC8D	leucine rich repeat containing 8 family member D	G-protein coupled receptor	1.465	0.000923	0.0331
PAR	539470	GPR75	G protein-coupled receptor 75	G-protein coupled receptor	1.828	0.00288	0.0413
PAR	539614	NMUR1	neuromedin U receptor 1	G-protein coupled receptor	3.022	0.000145	0.0261
PAR	615411	CMKLR1	chemerin chemokine-like receptor 1	G-protein coupled receptor	1.509	0.00424	0.047
PAR	788507	GPR65	G protein-coupled receptor 65	G-protein coupled receptor	1.413	0.00126	0.0348
PAR	100299937	P2RY8	purinergic receptor P2Y8	G-protein coupled receptor	1.393	0.00257	0.04
PAR	327684	NR2F1	nuclear receptor subfamily 2 group F member 1	ligand-dependent nuclear receptor	1.229	0.000505	0.0297
PAR	286842	BASP1	brain abundant membrane attached signal protein 1	transcription regulator	1.367	0.00476	0.0488
PAR	353120	BRCA1	BRCA1, DNA repair associated	transcription regulator	1.502	0.00359	0.0447
PAR	407223	HDAC2	histone deacetylase 2	transcription regulator	1.193	0.00249	0.0398
PAR	414274	SMARCA4	SWI/SNF related, matrix associated, actin dependent regulator of chromatin, subfamily a, member 4	transcription regulator	1.191	0.00329	0.0434
PAR	445423	FANK1	fibronectin type III and ankyrin repeat domains 1	transcription regulator	1.407	0.00166	0.0368
PAR	504789	BEND6	BEN domain containing 6	transcription regulator	1.454	0.00495	0.0492
PAR	505376	FBXO15	F-box protein 15	transcription regulator	1.395	0.000382	0.029
PAR	506628	CBX2	chromobox 2	transcription regulator	1.633	0.000412	0.029
PAR	507407	MSC	musculin	transcription regulator	1.53	0.000682	0.0312
PAR	508893	TLE4	transducin like enhancer of split 4	transcription regulator	1.341	0.000694	0.0312
PAR	511283	ARID3A	AT-rich interaction domain 3A	transcription regulator	1.191	0.0027	0.0406
PAR	516030	DLX4	distal-less homeobox 4	transcription regulator	2.108	1.14e-05	0.0255
PAR	519342	EBF2	early B-cell factor 2	transcription regulator	2.243	8.63e-05	0.0255
PAR	519770	PBX4	PBX homeobox 4	transcription regulator	1.343	0.00148	0.0357
PAR	520631	SNAI2	snail family transcriptional repressor 2	transcription regulator	1.243	0.00114	0.034
PAR	521975	TRIM32	tripartite motif containing 32	transcription regulator	1.19	0.00409	0.0466
PAR	525869	RAI14	retinoic acid induced 14	transcription regulator	1.783	0.00117	0.034
PAR	531369	TTF2	transcription termination factor 2	transcription regulator	1.244	0.00219	0.0387
PAR	532359	FOXK2	forkhead box K2	transcription regulator	1.138	0.0015	0.0357
PAR	532376	MAFB	MAF bZIP transcription factor B	transcription regulator	1.68	0.000334	0.029
PAR	533382	PKNOX1	PBX/knotted 1 homeobox 1	transcription regulator	1.157	0.00249	0.0398
PAR	533445	ARNT2	aryl hydrocarbon receptor nuclear translocator 2	transcription regulator	1.488	9e-05	0.0255
PAR	533526	CCNE1	cyclin E1	transcription regulator	1.6	0.00367	0.0451
PAR	533980	CKAP5	cytoskeleton associated protein 5	transcription regulator	1.272	0.000432	0.029
PAR	537696	PAX1	paired box 1	transcription regulator	2.016	0.000459	0.029
PAR	538384	PRDM1	PR/SET domain 1	transcription regulator	1.283	0.00414	0.0466
PAR	538609	HEYL	hes related family bHLH transcription factor with YRPW motif-like	transcription regulator	1.464	0.00441	0.0476
PAR	538885	CBX5	chromobox 5	transcription regulator	1.395	0.000697	0.0312
PAR	539016	TFEC	transcription factor EC	transcription regulator	2.219	8.65e-05	0.0255
PAR	539051	TUB	tubby bipartite transcription factor	transcription regulator	1.418	0.00258	0.04
PAR	539099	HMBOX1	homeobox containing 1	transcription regulator	1.245	0.0051	0.0499
PAR	539274	AKNA	AT-hook transcription factor	transcription regulator	1.212	0.000535	0.0303
PAR	539634	LZTS1	leucine zipper tumor suppressor 1	transcription regulator	1.357	0.00133	0.035
PAR	539761	PLAGL1	PLAG1 like zinc finger 1	transcription regulator	1.55	0.00357	0.0447
PAR	539884	RFX5	regulatory factor X5	transcription regulator	1.199	0.00171	0.0368
PAR	540156	SNCAIP	synuclein alpha interacting protein	transcription regulator	1.194	0.000105	0.0255
PAR	540641	NOCT	nocturnin	transcription regulator	1.45	0.000388	0.029
PAR	541154	IKZF1	IKAROS family zinc finger 1	transcription regulator	1.497	0.00268	0.0406
PAR	541184	E2F3	E2F transcription factor 3	transcription regulator	1.616	0.00124	0.0346
PAR	594846	ALX4	ALX homeobox 4	transcription regulator	2.15	0.000741	0.0312
PAR	614212	LMO4	LIM domain only 4	transcription regulator	1.338	0.00102	0.0335
PAR	615792	REST	RE1 silencing transcription factor	transcription regulator	1.142	0.00429	0.0472
PAR	617345	VAV1	vav guanine nucleotide exchange factor 1	transcription regulator	1.372	0.00458	0.0481
PAR	768084	ZSCAN12	zinc finger and SCAN domain containing 12	transcription regulator	1.273	0.00485	0.049
PAR	782481	MAF	MAF bZIP transcription factor	transcription regulator	1.545	0.00244	0.0395
PAR	784366	DLX3	distal-less homeobox 3	transcription regulator	1.706	0.00136	0.0353
PAR	784390	ASB9	ankyrin repeat and SOCS box containing 9	transcription regulator	1.712	0.000209	0.029
PAR	785612	GTF2A1	general transcription factor IIA subunit 1	transcription regulator	1.144	0.00202	0.0383
PAR	100297058	NEO1	neogenin 1	transcription regulator	1.231	0.000396	0.029
PAR	280745	CD5	CD5 molecule	transmembrane receptor	1.538	0.00161	0.0364
PAR	280805	GHR	growth hormone receptor	transmembrane receptor	1.448	0.00338	0.0438
PAR	281048	CD14	CD14 molecule	transmembrane receptor	1.366	0.00189	0.0375
PAR	281053	CD3D	CD3d molecule	transmembrane receptor	1.423	0.00198	0.038
PAR	281227	HMMR	hyaluronan mediated motility receptor	transmembrane receptor	1.301	0.0026	0.04
PAR	281311	MSR1	macrophage scavenger receptor 1	transmembrane receptor	1.455	0.00169	0.0368
PAR	281485	SELL	selectin L	transmembrane receptor	1.385	0.00294	0.0414
PAR	281849	IGF2R	insulin like growth factor 2 receptor	transmembrane receptor	1.276	0.000856	0.0324
PAR	281862	IL2RG	interleukin 2 receptor subunit gamma	transmembrane receptor	1.286	0.00233	0.0391
PAR	281874	ITGAL	integrin subunit alpha L	transmembrane receptor	1.375	0.000418	0.029
PAR	282118	VCAM1	vascular cell adhesion molecule 1	transmembrane receptor	1.256	0.00193	0.0378
PAR	282226	FCER1G	Fc fragment of IgE receptor Ig	transmembrane receptor	1.194	0.00455	0.048
PAR	282390	TYROBP	TYRO protein tyrosine kinase binding protein	transmembrane receptor	1.389	0.00138	0.0353
PAR	282881	CD6	CD6 molecule	transmembrane receptor	1.493	0.00216	0.0387
PAR	407098	CD4	CD4 molecule	transmembrane receptor	1.374	0.000373	0.029
PAR	407179	LRP8	LDL receptor related protein 8	transmembrane receptor	1.44	0.000622	0.0312
PAR	414345	CD86	CD86 molecule	transmembrane receptor	1.335	0.00431	0.0472
PAR	497022	CD2	CD2 molecule	transmembrane receptor	1.346	0.000704	0.0312
PAR	504800	APOBR	apolipoprotein B receptor	transmembrane receptor	1.243	0.00183	0.0375
PAR	506467	TREM2	triggering receptor expressed on myeloid cells 2	transmembrane receptor	1.849	0.00107	0.0338
PAR	506783	FCER1A	Fc fragment of IgE receptor Ia	transmembrane receptor	1.635	0.00143	0.0355
PAR	508183	SLAMF6	SLAM family member 6	transmembrane receptor	1.407	0.00431	0.0472
PAR	511511	CSF3R	colony stimulating factor 3 receptor	transmembrane receptor	2.379	0.000329	0.029
PAR	513478	IL10RA	interleukin 10 receptor subunit alpha	transmembrane receptor	1.38	0.00133	0.035
PAR	515640	IL1R1	interleukin 1 receptor type 1	transmembrane receptor	1.285	0.00252	0.0398
PAR	515700	IL1R2	interleukin 1 receptor type 2	transmembrane receptor	2.103	0.00178	0.0373
PAR	518168	PLXNC1	plexin C1	transmembrane receptor	1.518	0.000767	0.0315
PAR	524299	IL12RB1	interleukin 12 receptor subunit beta 1	transmembrane receptor	1.482	0.000937	0.0331
PAR	531240	PLXNA1	plexin A1	transmembrane receptor	1.185	0.00393	0.0459
PAR	533256	UNC5C	unc-5 netrin receptor C	transmembrane receptor	1.582	0.00172	0.0369
PAR	533844	CD163	CD163 molecule	transmembrane receptor	1.435	0.00198	0.038
PAR	536815	ROBO1	roundabout guidance receptor 1	transmembrane receptor	1.485	0.00274	0.0408
PAR	539369	NRP1	neuropilin 1	transmembrane receptor	1.234	0.00449	0.0478
PAR	539548	CNTFR	ciliary neurotrophic factor receptor	transmembrane receptor	1.504	0.00186	0.0375
PAR	614645	SPN	sialophorin	transmembrane receptor	1.325	0.00419	0.0468
PAR	614707	SEMA7A	semaphorin 7A (John Milton Hagen blood group)	transmembrane receptor	1.236	0.00482	0.049
PAR	615030	IL15RA	interleukin 15 receptor subunit alpha	transmembrane receptor	1.746	0.000191	0.0285
PAR	615295	LAIR1	leukocyte associated immunoglobulin like receptor 1	transmembrane receptor	1.425	0.00372	0.0452
PAR	616674	CLEC4A	C-type lectin domain family 4 member A	transmembrane receptor	1.517	0.00285	0.0412
PAR	617034	CD83	CD83 molecule	transmembrane receptor	1.319	0.00297	0.0415
PAR	617967	IL21R	interleukin 21 receptor	transmembrane receptor	1.276	0.00424	0.047
MFP	281094	CSF1	colony stimulating factor 1	cytokine	1.367	0.000124	0.0124
MFP	511671	CXCL16	C-X-C motif chemokine ligand 16	cytokine	1.354	9.17e-05	0.0116
MFP	781977	Sectm1b	secreted and transmembrane 1B	cytokine	1.547	0.00184	0.0368
MFP	281350	NGF	nerve growth factor	growth factor	1.277	0.00217	0.04
MFP	282089	TGFB1	transforming growth factor beta 1	growth factor	1.228	0.000487	0.0193
MFP	505727	NOV	nephroblastoma overexpressed	growth factor	1.976	5.26e-06	0.0068
MFP	615255	GMFB	glia maturation factor beta	growth factor	1.236	0.000411	0.0183
MFP	617566	BMP6	bone morphogenetic protein 6	growth factor	1.304	0.000167	0.0144
